# Supplementary material for: Tumor Resection in Hepatic Carcinomas Restores Circulating T Regulatory Cells
Source: J Clin Med. 2024 Oct 9;13(19):6011. doi: 10.3390/jcm13196011 (PMC11478317; doi:10.3390/jcm13196011)
Supplement: Supplementary file 1 [file jcm-13-06011-s001.zip]

Archive with 1 entries (1 files):
- jcm-3240723-supplementary.pdf
